# Supplementary material for: Characterization and Transcriptomic Analysis of Sorghum EIN/EIL Family and Identification of Their Roles in Internode Maturation
Source: Plants (Basel). 2024 Sep 19;13(18):2615. doi: 10.3390/plants13182615 (PMC11435218; doi:10.3390/plants13182615)
Supplement: Supplementary file 1 [file plants-13-02615-s001.zip]

Archive with 2 entries (2 files):
- Mint_SbEIL_supplV1_20240804.pdf
- Mint_SbEIL_suppTable.xlsx
