# Supplementary material for: Characterization and Transcriptomic Analysis of Sorghum EIN/EIL Family and Identification of Their Roles in Internode Maturation
Source: Plants (Basel). 2024 Sep 19;13(18):2615. doi: 10.3390/plants13182615 (PMC11435218; doi:10.3390/plants13182615)
Supplement: Supplementary file 1 [file plants-13-02615-s001.zip › Mint_SbEIL_suppTable.xlsx]

## Sheet: TableS1
Table S1. Expression profiles of the SbEILs in the BTx623 expression atlas. (expression values are given as FPKM)
stage	rice_ortho	juvenile	vegetative	floral_initiation	floral_initiation	floral_initiation	anthesis	anthesis	grain_maturity	grain_maturity	juvenile	juvenile	juvenile	vegetative	vegetative	vegetative	floral_initiation	floral_initiation	floral_initiation	anthesis	anthesis	anthesis	grain_maturity	grain_maturity	floral_initiation	floral_initiation	anthesis	anthesis	grain_maturity	grain_maturity	juvenile	juvenile	vegetative	vegetative	floral_initiation	floral_initiation	anthesis	grain_maturity	ammonium	control_fertilized	control_water	nitrate	urea	ammonium	control_fertilized	control_water	nitrate	urea
Sobic.002G247500	LOC_Os09g31400	9.195	6.803	7.596	9.357	10.895	10.506	11.636	8.402	10.168	2.853	2.833	4.52	3.44	2.727	3.616	3.775	7.555	5.914	5.757	5.537	6.099	6.467	8.33	4.972	5.237	4.054	7.354	1.989	14.116	11.597	5.91	5.557	4.931	8.904	5.449	6.254	5.656	2.704	3.072	3.204	2.607	2.606	4.879	5.557	4.825	4.966	4.395
Sobic.007G210700	LOC_Os08g39830	3.627	4.112	2.182	2.785	3.248	5.161	4.617	5.257	6.62	5.233	2.3	4.094	2.125	7.351	4.97	5.235	1.859	1.527	1.154	8.684	1.972	2.068	3.4	5.592	2.168	8.941	6.9	1.935	15.375	9.683	8.083	12.232	7.28	14.226	8.591	9.318	8.251	6.66	7.844	6.527	5.786	5.466	10.852	10.332	12.706	11.39	10.892
Sobic.004G189100	LOC_Os02g36510	0	0	0	0	0	0	0	0	0	0	0	0	0	0	0	0	0	1.274	0	0	0	0	0	0	0	0	0	12.322	9.645	0	0	0	0	0	0	0	0	0	0	0	0	0	0	0	0	0	0
Sobic.006G104000	LOC_Os04g38400	0	0	0	0	0	0	0	0	0	0	0	0	0	0	0	0	0	0	0	0	0	0	0	0	0	0	0	24.684	0	0	0	0	0	0	0	0	0	0	0	0	0	0	0	0	0	0	0
Sobic.001G387600	LOC_Os03g20790	169.072	208.383	203.496	275.862	317.571	300.264	326.446	296.657	306.062	103.565	105.628	219.25	137.647	123.966	118.369	178.093	451.276	218.894	187.677	225.997	222.432	248.892	411.335	106.13	97.695	72.134	116.483	87.463	86.098	181.554	124.65	112.581	87.207	212.568	106.897	122.872	86.483	102.846	114.185	149.051	85.112	101.299	115.097	96.614	134.701	107.794	102.698
Sobic.002G422300	LOC_Os07g48630	0	1.733	3.148	7.801	2.792	2.09	2.326	0.617	0.576	3.21	1.193	0	0.993	2.46	1.398	0.826	2.596	11.251	0.832	0	8.543	0	1.07	4.69	1.875	2.819	1.348	0	0	3.645	3.289	2.355	2.17	1.862	2.697	2.742	1.733	0.958	1.656	0.681	0.891	1.171	1.428	2.05	1.505	1.221	1.685

## Sheet: TableS2
TableS2. The geneIDs translated from maize ethylene regulated gene sets (i.e., C2, C3, C9, C10, C12, and C18).
C2	C3	C9	C10	C12	C18
Sobic.K005900	Sobic.010G275800	Sobic.010G262200	Sobic.010G252401	Sobic.010G277900	Sobic.010G266500
Sobic.010G277800	Sobic.010G267700	Sobic.010G243200	Sobic.010G236500	Sobic.010G275150	Sobic.010G264400
Sobic.010G261500	Sobic.010G266000	Sobic.010G169000	Sobic.010G165500	Sobic.010G269300	Sobic.010G261600
Sobic.010G261400	Sobic.010G244600	Sobic.010G084100	Sobic.010G126900	Sobic.010G266200	Sobic.010G255500
Sobic.010G249400	Sobic.010G218500	Sobic.010G077800	Sobic.010G126100	Sobic.010G255300	Sobic.010G250900
Sobic.010G245200	Sobic.010G205100	Sobic.010G005000	Sobic.010G092900	Sobic.010G253300	Sobic.010G250200
Sobic.010G244100	Sobic.010G205000	Sobic.009G239301	Sobic.010G052600	Sobic.010G251300	Sobic.010G248900
Sobic.010G237000	Sobic.010G197500	Sobic.009G222000	Sobic.010G052400	Sobic.010G241200	Sobic.010G248100
Sobic.010G214200	Sobic.010G196200	Sobic.009G215400	Sobic.010G047100	Sobic.010G220000	Sobic.010G246000
Sobic.010G199600	Sobic.010G192700	Sobic.009G214700	Sobic.010G041900	Sobic.010G219600	Sobic.010G245800
Sobic.010G186400	Sobic.010G189300	Sobic.009G199300	Sobic.009G245700	Sobic.010G218000	Sobic.010G238800
Sobic.010G178500	Sobic.010G187100	Sobic.009G180200	Sobic.009G238200	Sobic.010G217100	Sobic.010G238100
Sobic.010G172200	Sobic.010G178000	Sobic.009G172500	Sobic.009G237600	Sobic.010G209600	Sobic.010G229801
Sobic.010G160600	Sobic.010G160700	Sobic.009G159700	Sobic.009G232266	Sobic.010G203200	Sobic.010G228400
Sobic.010G153900	Sobic.010G159000	Sobic.009G159400	Sobic.009G230600	Sobic.010G201388	Sobic.010G227800
Sobic.010G135600	Sobic.010G156100	Sobic.009G143500	Sobic.009G224500	Sobic.010G199200	Sobic.010G227300
Sobic.010G134000	Sobic.010G138900	Sobic.009G111000	Sobic.009G221400	Sobic.010G199000	Sobic.010G224000
Sobic.010G106300	Sobic.010G116500	Sobic.009G066100	Sobic.009G215700	Sobic.010G185800	Sobic.010G214800
Sobic.010G089200	Sobic.010G105300	Sobic.009G043600	Sobic.009G201500	Sobic.010G171300	Sobic.010G211800
Sobic.010G079000	Sobic.010G100700	Sobic.009G009400	Sobic.009G192600	Sobic.010G147100	Sobic.010G210200
Sobic.010G073600	Sobic.010G095000	Sobic.008G152700	Sobic.009G188900	Sobic.010G136300	Sobic.010G207600
Sobic.010G057000	Sobic.010G067100	Sobic.008G057200	Sobic.009G183400	Sobic.010G112300	Sobic.010G206000
Sobic.010G050900	Sobic.010G051400	Sobic.008G044000	Sobic.009G183300	Sobic.010G103300	Sobic.010G201500
Sobic.010G044500	Sobic.010G043800	Sobic.008G008400	Sobic.009G177800	Sobic.010G102800	Sobic.010G199300
Sobic.010G042100	Sobic.010G030200	Sobic.007G225200	Sobic.009G176800	Sobic.010G085800	Sobic.010G194700
Sobic.010G035500	Sobic.010G026925	Sobic.007G165701	Sobic.009G171600	Sobic.010G080100	Sobic.010G189600
Sobic.010G028501	Sobic.010G019000	Sobic.007G137600	Sobic.009G156200	Sobic.010G072400	Sobic.010G188800
Sobic.010G016300	Sobic.010G007700	Sobic.007G128000	Sobic.009G141800	Sobic.010G056200	Sobic.010G184300
Sobic.010G007100	Sobic.010G007500	Sobic.007G126100	Sobic.009G138300	Sobic.010G047700	Sobic.010G181600
Sobic.009G259100	Sobic.010G005600	Sobic.007G109900	Sobic.009G137500	Sobic.010G033300	Sobic.010G177400
Sobic.009G244600	Sobic.010G005500	Sobic.007G071600	Sobic.009G116700	Sobic.010G033300	Sobic.010G177100
Sobic.009G244300	Sobic.010G003200	Sobic.007G038500	Sobic.009G101100	Sobic.010G004300	Sobic.010G163600
Sobic.009G237000	Sobic.010G002500	Sobic.007G002800	Sobic.009G076500	Sobic.010G003700	Sobic.010G163150
Sobic.009G236800	Sobic.009G254500	Sobic.006G255000	Sobic.009G065300	Sobic.009G259600	Sobic.010G159100
Sobic.009G235500	Sobic.009G251400	Sobic.006G208600	Sobic.009G058400	Sobic.009G243200	Sobic.010G158200
Sobic.009G235500	Sobic.009G234600	Sobic.006G151600	Sobic.009G046200	Sobic.009G236100	Sobic.010G154000
Sobic.009G225800	Sobic.009G227000	Sobic.006G136000	Sobic.009G021600	Sobic.009G231400	Sobic.010G153700
Sobic.009G217400	Sobic.009G222200	Sobic.006G129000	Sobic.009G021400	Sobic.009G212700	Sobic.010G144400
Sobic.009G207700	Sobic.009G221900	Sobic.006G036300	Sobic.008G192100	Sobic.009G190700	Sobic.010G140500
Sobic.009G205800	Sobic.009G209300	Sobic.005G177100	Sobic.008G159901	Sobic.009G185800	Sobic.010G139000
Sobic.009G205600	Sobic.009G202900	Sobic.005G146000	Sobic.008G131200	Sobic.009G180000	Sobic.010G138300
Sobic.009G200200	Sobic.009G185900	Sobic.005G086300	Sobic.008G082400	Sobic.009G171000	Sobic.010G134400
Sobic.009G196900	Sobic.009G182000	Sobic.005G038900	Sobic.008G077600	Sobic.009G167600	Sobic.010G129600
Sobic.009G188000	Sobic.009G140800	Sobic.005G034000	Sobic.008G063500	Sobic.009G164900	Sobic.010G116400
Sobic.009G187400	Sobic.009G133700	Sobic.005G024800	Sobic.008G049200	Sobic.009G159100	Sobic.010G115800
Sobic.009G181100	Sobic.009G130700	Sobic.004G333200	Sobic.008G034900	Sobic.009G149700	Sobic.010G115300
Sobic.009G180550	Sobic.009G116900	Sobic.004G315000	Sobic.008G034300	Sobic.009G146100	Sobic.010G112000
Sobic.009G176800	Sobic.009G104800	Sobic.004G287000	Sobic.008G030600	Sobic.009G135100	Sobic.010G107100
Sobic.009G172600	Sobic.009G070600	Sobic.004G250900	Sobic.008G025700	Sobic.009G135000	Sobic.010G107000
Sobic.009G157500	Sobic.009G063100	Sobic.004G219900	Sobic.007G219000	Sobic.009G129800	Sobic.010G105200
Sobic.009G146800	Sobic.009G056700	Sobic.004G208100	Sobic.007G207600	Sobic.009G105000	Sobic.010G101800
Sobic.009G136300	Sobic.009G043000	Sobic.004G197100	Sobic.007G194900	Sobic.009G077400	Sobic.010G101800
Sobic.009G131500	Sobic.009G037000	Sobic.004G186600	Sobic.007G167400	Sobic.009G075400	Sobic.010G101500
Sobic.009G129300	Sobic.009G036800	Sobic.004G166700	Sobic.007G154800	Sobic.009G074400	Sobic.010G097400
Sobic.009G123500	Sobic.009G015700	Sobic.004G130800	Sobic.007G152800	Sobic.009G073100	Sobic.010G091000
Sobic.009G122000	Sobic.009G013900	Sobic.004G071200	Sobic.007G147800	Sobic.009G070200	Sobic.010G088300
Sobic.009G111500	Sobic.009G004100	Sobic.004G064900	Sobic.007G143400	Sobic.009G069300	Sobic.010G081900
Sobic.009G107500	Sobic.008G189900	Sobic.003G445900	Sobic.007G143100	Sobic.009G059700	Sobic.010G079900
Sobic.009G085100	Sobic.008G186400	Sobic.003G401200	Sobic.007G143100	Sobic.009G046600	Sobic.010G078900
Sobic.009G082900	Sobic.008G171000	Sobic.003G379600	Sobic.007G139600	Sobic.009G033800	Sobic.010G078100
Sobic.009G073000	Sobic.008G162000	Sobic.003G360000	Sobic.007G131900	Sobic.009G033700	Sobic.010G074432
Sobic.009G069700	Sobic.008G143800	Sobic.003G343700	Sobic.007G107600	Sobic.009G025800	Sobic.010G072400
Sobic.009G069500	Sobic.008G139900	Sobic.003G334600	Sobic.007G094900	Sobic.008G185400	Sobic.010G072300
Sobic.009G062000	Sobic.008G110200	Sobic.003G333400	Sobic.007G088300	Sobic.008G151100	Sobic.010G069100
Sobic.009G033100	Sobic.008G102000	Sobic.003G302466	Sobic.007G073100	Sobic.008G133300	Sobic.010G067600
Sobic.009G032600	Sobic.008G096000	Sobic.003G300800	Sobic.007G055500	Sobic.008G130100	Sobic.010G065400
Sobic.009G015000	Sobic.008G094400	Sobic.003G293100	Sobic.007G050600	Sobic.008G130100	Sobic.010G064600
Sobic.009G006300	Sobic.008G063100	Sobic.003G290300	Sobic.007G034700	Sobic.008G129000	Sobic.010G052800
Sobic.009G000900	Sobic.008G053200	Sobic.003G278600	Sobic.007G034200	Sobic.008G124500	Sobic.010G052800
Sobic.008G181000	Sobic.008G033400	Sobic.003G258800	Sobic.007G028700	Sobic.008G124500	Sobic.010G043200
Sobic.008G166050	Sobic.008G033000	Sobic.003G250600	Sobic.006G267200	Sobic.008G108400	Sobic.010G029400
Sobic.008G159701	Sobic.008G013900	Sobic.003G247900	Sobic.006G257200	Sobic.008G101800	Sobic.010G026200
Sobic.008G156900	Sobic.008G001900	Sobic.003G234200	Sobic.006G248600	Sobic.008G097100	Sobic.010G021800
Sobic.008G107900	Sobic.007G212500	Sobic.003G234000	Sobic.006G246400	Sobic.008G089900	Sobic.010G021100
Sobic.008G106700	Sobic.007G207800	Sobic.003G225600	Sobic.006G210600	Sobic.008G047400	Sobic.010G020300
Sobic.008G097401	Sobic.007G204600	Sobic.003G182800	Sobic.006G206800	Sobic.007G224300	Sobic.010G019100
Sobic.008G070600	Sobic.007G198300	Sobic.003G176000	Sobic.006G188400	Sobic.007G220200	Sobic.010G012300
Sobic.008G057200	Sobic.007G171400	Sobic.003G153600	Sobic.006G184000	Sobic.007G194400	Sobic.010G007400
Sobic.008G049701	Sobic.007G166200	Sobic.003G047500	Sobic.006G163900	Sobic.007G194000	Sobic.010G004200
Sobic.008G039900	Sobic.007G164400	Sobic.003G037400	Sobic.006G159600	Sobic.007G169700	Sobic.010G001600
Sobic.008G011200	Sobic.007G156600	Sobic.002G429700	Sobic.006G143400	Sobic.007G164000	Sobic.010G001500
Sobic.008G011000	Sobic.007G152000	Sobic.002G409500	Sobic.006G133600	Sobic.007G160200	Sobic.010G000800
Sobic.007G217700	Sobic.007G144900	Sobic.002G390900	Sobic.006G127000	Sobic.007G153600	Sobic.009G255200
Sobic.007G216300	Sobic.007G143700	Sobic.002G388800	Sobic.006G104900	Sobic.007G132500	Sobic.009G254900
Sobic.007G202000	Sobic.007G139200	Sobic.002G354501	Sobic.006G089300	Sobic.007G132000	Sobic.009G241700
Sobic.007G180900	Sobic.007G136900	Sobic.002G265400	Sobic.006G078400	Sobic.007G122400	Sobic.009G237700
Sobic.007G179750	Sobic.007G135000	Sobic.002G247500	Sobic.006G073700	Sobic.007G114500	Sobic.009G234800
Sobic.007G168500	Sobic.007G133400	Sobic.002G220000	Sobic.006G069000	Sobic.007G106400	Sobic.009G232800
Sobic.007G157300	Sobic.007G132000	Sobic.002G204700	Sobic.006G062900	Sobic.007G079400	Sobic.009G232700
Sobic.007G151400	Sobic.007G122200	Sobic.002G139400	Sobic.006G059100	Sobic.007G078600	Sobic.009G226600
Sobic.007G142100	Sobic.007G053800	Sobic.002G093400	Sobic.006G044800	Sobic.007G076200	Sobic.009G226100
Sobic.007G137400	Sobic.007G052400	Sobic.002G055700	Sobic.006G018400	Sobic.007G062500	Sobic.009G221600
Sobic.007G137300	Sobic.007G043700	Sobic.002G049800	Sobic.006G009000	Sobic.007G046100	Sobic.009G219900
Sobic.007G134100	Sobic.007G023300	Sobic.001G488700	Sobic.006G000100	Sobic.007G026300	Sobic.009G219000
Sobic.007G133000	Sobic.007G023300	Sobic.001G486100	Sobic.005G195100	Sobic.007G015500	Sobic.009G217100
Sobic.007G126800	Sobic.007G009200	Sobic.001G450700	Sobic.005G168700	Sobic.007G008800	Sobic.009G217100
Sobic.007G124500	Sobic.007G004600	Sobic.001G412700	Sobic.005G154800	Sobic.007G002000	Sobic.009G216800
Sobic.007G071000	Sobic.007G004100	Sobic.001G382000	Sobic.005G104100	Sobic.006G270100	Sobic.009G216050
Sobic.007G070400	Sobic.006G273000	Sobic.001G378400	Sobic.005G102500	Sobic.006G269700	Sobic.009G213800
Sobic.007G059200	Sobic.006G271700	Sobic.001G351400	Sobic.005G061200	Sobic.006G269000	Sobic.009G213000
Sobic.007G057000	Sobic.006G270600	Sobic.001G317000	Sobic.005G050200	Sobic.006G246900	Sobic.009G212900
Sobic.007G044900	Sobic.006G270000	Sobic.001G301300	Sobic.005G036000	Sobic.006G225300	Sobic.009G210500
Sobic.007G043000	Sobic.006G269200	Sobic.001G300400	Sobic.004G347500	Sobic.006G222600	Sobic.009G207600
Sobic.007G036900	Sobic.006G266100	Sobic.001G217000	Sobic.004G343800	Sobic.006G209500	Sobic.009G207400
Sobic.007G034300	Sobic.006G265900	Sobic.001G208800	Sobic.004G338000	Sobic.006G208900	Sobic.009G205300
Sobic.007G033300	Sobic.006G265900	Sobic.001G151000	Sobic.004G334100	Sobic.006G205100	Sobic.009G204200
Sobic.007G032000	Sobic.006G264201	Sobic.001G119100	Sobic.004G321000	Sobic.006G198300	Sobic.009G204100
Sobic.007G015500	Sobic.006G261700	Sobic.001G116400	Sobic.004G309800	Sobic.006G188900	Sobic.009G198500
Sobic.007G003250	Sobic.006G255600	Sobic.001G112200	Sobic.004G309600	Sobic.006G188900	Sobic.009G198500
Sobic.006G278200	Sobic.006G248300	Sobic.001G106900	Sobic.004G303200	Sobic.006G186500	Sobic.009G193300
Sobic.006G266300	Sobic.006G228833	Sobic.001G097600	Sobic.004G300300	Sobic.006G173900	Sobic.009G192500
Sobic.006G253200	Sobic.006G228400	Sobic.001G084400	Sobic.004G297200	Sobic.006G166400	Sobic.009G191000
Sobic.006G249300	Sobic.006G225200	Sobic.001G078900	Sobic.004G286600	Sobic.006G153400	Sobic.009G184700
Sobic.006G243200	Sobic.006G220800	Sobic.001G078900	Sobic.004G286600	Sobic.006G140200	Sobic.009G178500
Sobic.006G234300	Sobic.006G213500	Sobic.001G065800	Sobic.004G285900	Sobic.006G140200	Sobic.009G177800
Sobic.006G228200	Sobic.006G211000	Sobic.001G040200	Sobic.004G266000	Sobic.006G126500	Sobic.009G176400
Sobic.006G215400	Sobic.006G208300		Sobic.004G262600	Sobic.006G126200	Sobic.009G169900
Sobic.006G213100	Sobic.006G207800		Sobic.004G260500	Sobic.006G105600	Sobic.009G168000
Sobic.006G211400	Sobic.006G207400		Sobic.004G259432	Sobic.006G104600	Sobic.009G166100
Sobic.006G205600	Sobic.006G204400		Sobic.004G259366	Sobic.006G103200	Sobic.009G156500
Sobic.006G205100	Sobic.006G197800		Sobic.004G250700	Sobic.006G097200	Sobic.009G155900
Sobic.006G201400	Sobic.006G182800		Sobic.004G246300	Sobic.006G090500	Sobic.009G154600
Sobic.006G187800	Sobic.006G181000		Sobic.004G236300	Sobic.006G089500	Sobic.009G152700
Sobic.006G185500	Sobic.006G177600		Sobic.004G234300	Sobic.006G087700	Sobic.009G149800
Sobic.006G172900	Sobic.006G177500		Sobic.004G232300	Sobic.006G082600	Sobic.009G148300
Sobic.006G158800	Sobic.006G175100		Sobic.004G222000	Sobic.006G081200	Sobic.009G148100
Sobic.006G151200	Sobic.006G168300		Sobic.004G220500	Sobic.006G077300	Sobic.009G145900
Sobic.006G150600	Sobic.006G161500		Sobic.004G197600	Sobic.006G065400	Sobic.009G139800
Sobic.006G147700	Sobic.006G155700		Sobic.004G187900	Sobic.006G064000	Sobic.009G137700
Sobic.006G147450	Sobic.006G145200		Sobic.004G174700	Sobic.006G053000	Sobic.009G136100
Sobic.006G143900	Sobic.006G136800		Sobic.004G162000	Sobic.006G037300	Sobic.009G135600
Sobic.006G143000	Sobic.006G126300		Sobic.004G157100	Sobic.006G028300	Sobic.009G135600
Sobic.006G140700	Sobic.006G107600		Sobic.004G155200	Sobic.006G025300	Sobic.009G130300
Sobic.006G136500	Sobic.006G103400		Sobic.004G133500	Sobic.006G002300	Sobic.009G130100
Sobic.006G128200	Sobic.006G103000		Sobic.004G107500	Sobic.006G000900	Sobic.009G126900
Sobic.006G121200	Sobic.006G093900		Sobic.004G105100	Sobic.005G225800	Sobic.009G126400
Sobic.006G113200	Sobic.006G080600		Sobic.004G089200	Sobic.005G201100	Sobic.009G126300
Sobic.006G109000	Sobic.006G073500		Sobic.004G078900	Sobic.005G199400	Sobic.009G126300
Sobic.006G095900	Sobic.006G064800		Sobic.004G073000	Sobic.005G195800	Sobic.009G124800
Sobic.006G093900	Sobic.006G058300		Sobic.004G004800	Sobic.005G138300	Sobic.009G122500
Sobic.006G076400	Sobic.006G055000		Sobic.003G444200	Sobic.005G106200	Sobic.009G121200
Sobic.006G053000	Sobic.006G054700		Sobic.003G430800	Sobic.005G089000	Sobic.009G119200
Sobic.006G048000	Sobic.006G049200		Sobic.003G423900	Sobic.005G087900	Sobic.009G114000
Sobic.006G036300	Sobic.006G038500		Sobic.003G421500	Sobic.005G062700	Sobic.009G113000
Sobic.006G027500	Sobic.006G016900		Sobic.003G419900	Sobic.005G061000	Sobic.009G112800
Sobic.006G016500	Sobic.006G013100		Sobic.003G381700	Sobic.005G045000	Sobic.009G112600
Sobic.006G002800	Sobic.005G231500		Sobic.003G373600	Sobic.005G044900	Sobic.009G112300
Sobic.005G224700	Sobic.005G206500		Sobic.003G359600	Sobic.005G021600	Sobic.009G110100
Sobic.005G192500	Sobic.005G194900		Sobic.003G356000	Sobic.005G012200	Sobic.009G101300
Sobic.005G159600	Sobic.005G192600		Sobic.003G350700	Sobic.004G356700	Sobic.009G100500
Sobic.005G095900	Sobic.005G177900		Sobic.003G335900	Sobic.004G354400	Sobic.009G099500
Sobic.005G029400	Sobic.005G172900		Sobic.003G295600	Sobic.004G345500	Sobic.009G096433
Sobic.005G019100	Sobic.005G149400		Sobic.003G295100	Sobic.004G340200	Sobic.009G094300
Sobic.005G016800	Sobic.005G134100		Sobic.003G292400	Sobic.004G339200	Sobic.009G093100
Sobic.004G359600	Sobic.005G123200		Sobic.003G284300	Sobic.004G337925	Sobic.009G083200
Sobic.004G338300	Sobic.005G121500		Sobic.003G283700	Sobic.004G334000	Sobic.009G081700
Sobic.004G313100	Sobic.005G120800		Sobic.003G271800	Sobic.004G333700	Sobic.009G077700
Sobic.004G305800	Sobic.005G116100		Sobic.003G265200	Sobic.004G331800	Sobic.009G074100
Sobic.004G285700	Sobic.005G111700		Sobic.003G264400	Sobic.004G329800	Sobic.009G065600
Sobic.004G283201	Sobic.005G101200		Sobic.003G260300	Sobic.004G328000	Sobic.009G058800
Sobic.004G281700	Sobic.005G087000		Sobic.003G242800	Sobic.004G325100	Sobic.009G057200
Sobic.004G279601	Sobic.005G085901		Sobic.003G241000	Sobic.004G306800	Sobic.009G056500
Sobic.004G275800	Sobic.005G084800		Sobic.003G239500	Sobic.004G302800	Sobic.009G055600
Sobic.004G271300	Sobic.005G039600		Sobic.003G230000	Sobic.004G302800	Sobic.009G055400
Sobic.004G268500	Sobic.005G036200		Sobic.003G228000	Sobic.004G296500	Sobic.009G053900
Sobic.004G268300	Sobic.005G032200		Sobic.003G205600	Sobic.004G295500	Sobic.009G052600
Sobic.004G264000	Sobic.005G017200		Sobic.003G203500	Sobic.004G288600	Sobic.009G050700
Sobic.004G262900	Sobic.005G001700		Sobic.003G181600	Sobic.004G278400	Sobic.009G049300
Sobic.004G250600	Sobic.004G354700		Sobic.003G149800	Sobic.004G271600	Sobic.009G043600
Sobic.004G238700	Sobic.004G343200		Sobic.003G149200	Sobic.004G268200	Sobic.009G042700
Sobic.004G233200	Sobic.004G337400		Sobic.003G105700	Sobic.004G262400	Sobic.009G041700
Sobic.004G229100	Sobic.004G332100		Sobic.003G093000	Sobic.004G261200	Sobic.009G040600
Sobic.004G225500	Sobic.004G328100		Sobic.003G091400	Sobic.004G259300	Sobic.009G034700
Sobic.004G224700	Sobic.004G326500		Sobic.003G071901	Sobic.004G256700	Sobic.009G034600
Sobic.004G217800	Sobic.004G325600		Sobic.003G057600	Sobic.004G255700	Sobic.009G032300
Sobic.004G199900	Sobic.004G315800		Sobic.003G039400	Sobic.004G233600	Sobic.009G031900
Sobic.004G182700	Sobic.004G313200		Sobic.003G037200	Sobic.004G228900	Sobic.009G030600
Sobic.004G162000	Sobic.004G312500		Sobic.003G037100	Sobic.004G226700	Sobic.009G027300
Sobic.004G159400	Sobic.004G311500		Sobic.003G034300	Sobic.004G221000	Sobic.009G027000
Sobic.004G153200	Sobic.004G301200		Sobic.003G017800	Sobic.004G220300	Sobic.009G026500
Sobic.004G116000	Sobic.004G272100		Sobic.003G011000	Sobic.004G219400	Sobic.009G020500
Sobic.004G112400	Sobic.004G250500		Sobic.003G000900	Sobic.004G211501	Sobic.009G017500
Sobic.004G097800	Sobic.004G249800		Sobic.002G417800	Sobic.004G204000	Sobic.009G014400
Sobic.004G068300	Sobic.004G249400		Sobic.002G400600	Sobic.004G198600	Sobic.009G014400
Sobic.004G065600	Sobic.004G238100		Sobic.002G389400	Sobic.004G188500	Sobic.009G011500
Sobic.004G042600	Sobic.004G233700		Sobic.002G381400	Sobic.004G179700	Sobic.009G006900
Sobic.004G037100	Sobic.004G233200		Sobic.002G373300	Sobic.004G179300	Sobic.009G005500
Sobic.004G036900	Sobic.004G224700		Sobic.002G367100	Sobic.004G155400	Sobic.009G004200
Sobic.004G028200	Sobic.004G211501		Sobic.002G339900	Sobic.004G154400	Sobic.008G190700
Sobic.004G027700	Sobic.004G202200		Sobic.002G319200	Sobic.004G146500	Sobic.008G189100
Sobic.004G026400	Sobic.004G193400		Sobic.002G316900	Sobic.004G127800	Sobic.008G186200
Sobic.004G023900	Sobic.004G189800		Sobic.002G312400	Sobic.004G100200	Sobic.008G181600
Sobic.004G021000	Sobic.004G185500		Sobic.002G285200	Sobic.004G083700	Sobic.008G177200
Sobic.004G018900	Sobic.004G178500		Sobic.002G273600	Sobic.004G083600	Sobic.008G162900
Sobic.004G006300	Sobic.004G158000		Sobic.002G270400	Sobic.004G083000	Sobic.008G161800
Sobic.003G440800	Sobic.004G143300		Sobic.002G252200	Sobic.004G080600	Sobic.008G161700
Sobic.003G435700	Sobic.004G116400		Sobic.002G226700	Sobic.004G058200	Sobic.008G160700
Sobic.003G419100	Sobic.004G112100		Sobic.002G224500	Sobic.004G057200	Sobic.008G156300
Sobic.003G404300	Sobic.004G107500		Sobic.002G194000	Sobic.004G056300	Sobic.008G153400
Sobic.003G402600	Sobic.004G106900		Sobic.002G189700	Sobic.004G049100	Sobic.008G151366
Sobic.003G400800	Sobic.004G106600		Sobic.002G189000	Sobic.004G041500	Sobic.008G132600
Sobic.003G391900	Sobic.004G099800		Sobic.002G188700	Sobic.004G038000	Sobic.008G132600
Sobic.003G384700	Sobic.004G096100		Sobic.002G174801	Sobic.004G028800	Sobic.008G131800
Sobic.003G375800	Sobic.004G094100		Sobic.002G141800	Sobic.004G016400	Sobic.008G131400
Sobic.003G371000	Sobic.004G088000		Sobic.002G125000	Sobic.004G013200	Sobic.008G125200
Sobic.003G363600	Sobic.004G078600		Sobic.002G118300	Sobic.003G446100	Sobic.008G125000
Sobic.003G340300	Sobic.004G066500		Sobic.002G113700	Sobic.003G432100	Sobic.008G124301
Sobic.003G321101	Sobic.004G056900		Sobic.002G075800	Sobic.003G429700	Sobic.008G116500
Sobic.003G316300	Sobic.004G053400		Sobic.002G064500	Sobic.003G425500	Sobic.008G115000
Sobic.003G305100	Sobic.004G046500		Sobic.002G055900	Sobic.003G418000	Sobic.008G103200
Sobic.003G292600	Sobic.004G037300		Sobic.002G043400	Sobic.003G413500	Sobic.008G094700
Sobic.003G288200	Sobic.004G026300		Sobic.002G011400	Sobic.003G398400	Sobic.008G080900
Sobic.003G287000	Sobic.004G023200		Sobic.001G531000	Sobic.003G398400	Sobic.008G052000
Sobic.003G285900	Sobic.004G020300		Sobic.001G530500	Sobic.003G395300	Sobic.008G047800
Sobic.003G284800	Sobic.004G019500		Sobic.001G530350	Sobic.003G392900	Sobic.008G034600
Sobic.003G280100	Sobic.004G017900		Sobic.001G516500	Sobic.003G391900	Sobic.008G033500
Sobic.003G257900	Sobic.003G437800		Sobic.001G515600	Sobic.003G391500	Sobic.008G032600
Sobic.003G253400	Sobic.003G437600		Sobic.001G508800	Sobic.003G391200	Sobic.008G032600
Sobic.003G246900	Sobic.003G431700		Sobic.001G496500	Sobic.003G386000	Sobic.008G025900
Sobic.003G243600	Sobic.003G431700		Sobic.001G494300	Sobic.003G383300	Sobic.008G021800
Sobic.003G229700	Sobic.003G426500		Sobic.001G492000	Sobic.003G380000	Sobic.008G021000
Sobic.003G228900	Sobic.003G421100		Sobic.001G484200	Sobic.003G364600	Sobic.008G010800
Sobic.003G228900	Sobic.003G404000		Sobic.001G472800	Sobic.003G354000	Sobic.008G005900
Sobic.003G223400	Sobic.003G404000		Sobic.001G458400	Sobic.003G354000	Sobic.007G226300
Sobic.003G218900	Sobic.003G403900		Sobic.001G454000	Sobic.003G341100	Sobic.007G219800
Sobic.003G211200	Sobic.003G398800		Sobic.001G447400	Sobic.003G335300	Sobic.007G218000
Sobic.003G201600	Sobic.003G391300		Sobic.001G447200	Sobic.003G333900	Sobic.007G217000
Sobic.003G196400	Sobic.003G387800		Sobic.001G429900	Sobic.003G308400	Sobic.007G208600
Sobic.003G188500	Sobic.003G386200		Sobic.001G423600	Sobic.003G305700	Sobic.007G207000
Sobic.003G184500	Sobic.003G382100		Sobic.001G422100	Sobic.003G301900	Sobic.007G206000
Sobic.003G156200	Sobic.003G380300		Sobic.001G418600	Sobic.003G298600	Sobic.007G205900
Sobic.003G153400	Sobic.003G380200		Sobic.001G405500	Sobic.003G288600	Sobic.007G201800
Sobic.003G152800	Sobic.003G378600		Sobic.001G404500	Sobic.003G275700	Sobic.007G196600
Sobic.003G144600	Sobic.003G372400		Sobic.001G397600	Sobic.003G273100	Sobic.007G195800
Sobic.003G137400	Sobic.003G369900		Sobic.001G397300	Sobic.003G267800	Sobic.007G192200
Sobic.003G137200	Sobic.003G367500		Sobic.001G396900	Sobic.003G260800	Sobic.007G191100
Sobic.003G134400	Sobic.003G365200		Sobic.001G386200	Sobic.003G259800	Sobic.007G191100
Sobic.003G121700	Sobic.003G360000		Sobic.001G384100	Sobic.003G258400	Sobic.007G190200
Sobic.003G111600	Sobic.003G356500		Sobic.001G380800	Sobic.003G254100	Sobic.007G187200
Sobic.003G110400	Sobic.003G347800		Sobic.001G378300	Sobic.003G247200	Sobic.007G186200
Sobic.003G107100	Sobic.003G332000		Sobic.001G377600	Sobic.003G246700	Sobic.007G185900
Sobic.003G103300	Sobic.003G306200		Sobic.001G372100	Sobic.003G244100	Sobic.007G185900
Sobic.003G102800	Sobic.003G299700		Sobic.001G351600	Sobic.003G243600	Sobic.007G182500
Sobic.003G083900	Sobic.003G290400		Sobic.001G337400	Sobic.003G242000	Sobic.007G181900
Sobic.003G081900	Sobic.003G287400		Sobic.001G334900	Sobic.003G238700	Sobic.007G180600
Sobic.003G081900	Sobic.003G286500		Sobic.001G322500	Sobic.003G229800	Sobic.007G177500
Sobic.003G079100	Sobic.003G285800		Sobic.001G311200	Sobic.003G229300	Sobic.007G172700
Sobic.003G063200	Sobic.003G278700		Sobic.001G234800	Sobic.003G229300	Sobic.007G172100
Sobic.003G052700	Sobic.003G258200		Sobic.001G233400	Sobic.003G222800	Sobic.007G169700
Sobic.003G048700	Sobic.003G234400		Sobic.001G226600	Sobic.003G209600	Sobic.007G160600
Sobic.003G047900	Sobic.003G234200		Sobic.001G221800	Sobic.003G198200	Sobic.007G159900
Sobic.003G035801	Sobic.003G231800		Sobic.001G208500	Sobic.003G190400	Sobic.007G136100
Sobic.003G031900	Sobic.003G222500		Sobic.001G201800	Sobic.003G181500	Sobic.007G133700
Sobic.003G031200	Sobic.003G210900		Sobic.001G200700	Sobic.003G160200	Sobic.007G120401
Sobic.003G015000	Sobic.003G197100		Sobic.001G196900	Sobic.003G159600	Sobic.007G117100
Sobic.002G418900	Sobic.003G187000		Sobic.001G166300	Sobic.003G158100	Sobic.007G104800
Sobic.002G417300	Sobic.003G154200		Sobic.001G165000	Sobic.003G157900	Sobic.007G104600
Sobic.002G408500	Sobic.003G145700		Sobic.001G162900	Sobic.003G153100	Sobic.007G090900
Sobic.002G406200	Sobic.003G134000		Sobic.001G155700	Sobic.003G139800	Sobic.007G088100
Sobic.002G403600	Sobic.003G132100		Sobic.001G149500	Sobic.003G127400	Sobic.007G086900
Sobic.002G396800	Sobic.003G127600		Sobic.001G138800	Sobic.003G119600	Sobic.007G078600
Sobic.002G394600	Sobic.003G119200		Sobic.001G113800	Sobic.003G115800	Sobic.007G078100
Sobic.002G393000	Sobic.003G110700		Sobic.001G111700	Sobic.003G113800	Sobic.007G075400
Sobic.002G379800	Sobic.003G098600		Sobic.001G110500	Sobic.003G105900	Sobic.007G075400
Sobic.002G373100	Sobic.003G095800		Sobic.001G104900	Sobic.003G095700	Sobic.007G073700
Sobic.002G370600	Sobic.003G093400		Sobic.001G040400	Sobic.003G089000	Sobic.007G068100
Sobic.002G363700	Sobic.003G093100		Sobic.001G038900	Sobic.003G082600	Sobic.007G065500
Sobic.002G350400	Sobic.003G092800			Sobic.003G082200	Sobic.007G061100
Sobic.002G330800	Sobic.003G085600			Sobic.003G067300	Sobic.007G060000
Sobic.002G326000	Sobic.003G084000			Sobic.003G061300	Sobic.007G056500
Sobic.002G322000	Sobic.003G078300			Sobic.003G056500	Sobic.007G052800
Sobic.002G320100	Sobic.003G070600			Sobic.003G045100	Sobic.007G028100
Sobic.002G317700	Sobic.003G050800			Sobic.003G042700	Sobic.007G025700
Sobic.002G300600	Sobic.003G050600			Sobic.003G037300	Sobic.007G022900
Sobic.002G281200	Sobic.003G027500			Sobic.003G035100	Sobic.007G020600
Sobic.002G269400	Sobic.003G022900			Sobic.003G030600	Sobic.007G019800
Sobic.002G269032	Sobic.003G012000			Sobic.003G012100	Sobic.007G018200
Sobic.002G268000	Sobic.003G005100			Sobic.003G006300	Sobic.007G016500
Sobic.002G264500	Sobic.003G003600			Sobic.003G001100	Sobic.007G011300
Sobic.002G227700	Sobic.003G003600			Sobic.002G430500	Sobic.007G008900
Sobic.002G224800	Sobic.002G420800			Sobic.002G424000	Sobic.007G006600
Sobic.002G214800	Sobic.002G416700			Sobic.002G422300	Sobic.007G005500
Sobic.002G214800	Sobic.002G412100			Sobic.002G413500	Sobic.007G004300
Sobic.002G214300	Sobic.002G402700			Sobic.002G404400	Sobic.007G002600
Sobic.002G211900	Sobic.002G393400			Sobic.002G404300	Sobic.007G002500
Sobic.002G207900	Sobic.002G385700			Sobic.002G402600	Sobic.007G001200
Sobic.002G207400	Sobic.002G385450			Sobic.002G401900	Sobic.007G001100
Sobic.002G204600	Sobic.002G383800			Sobic.002G399100	Sobic.007G000900
Sobic.002G196600	Sobic.002G383700			Sobic.002G396700	Sobic.006G277000
Sobic.002G161400	Sobic.002G380500			Sobic.002G388400	Sobic.006G275500
Sobic.002G119100	Sobic.002G370800			Sobic.002G388100	Sobic.006G267700
Sobic.002G116000	Sobic.002G370700			Sobic.002G387200	Sobic.006G265200
Sobic.002G082400	Sobic.002G369800			Sobic.002G383300	Sobic.006G264000
Sobic.002G076400	Sobic.002G352100			Sobic.002G376600	Sobic.006G262900
Sobic.002G072200	Sobic.002G351600			Sobic.002G373600	Sobic.006G261300
Sobic.002G064900	Sobic.002G345800			Sobic.002G362800	Sobic.006G261100
Sobic.002G040400	Sobic.002G324801			Sobic.002G352700	Sobic.006G259401
Sobic.002G039500	Sobic.002G324400			Sobic.002G350300	Sobic.006G257900
Sobic.002G002300	Sobic.002G314300			Sobic.002G341200	Sobic.006G254600
Sobic.001G543800	Sobic.002G314200			Sobic.002G322400	Sobic.006G254600
Sobic.001G537800	Sobic.002G306900			Sobic.002G320900	Sobic.006G249300
Sobic.001G535200	Sobic.002G291200			Sobic.002G317500	Sobic.006G248500
Sobic.001G520800	Sobic.002G291200			Sobic.002G315700	Sobic.006G245400
Sobic.001G509901	Sobic.002G283300			Sobic.002G311000	Sobic.006G243700
Sobic.001G496200	Sobic.002G278300			Sobic.002G305000	Sobic.006G242000
Sobic.001G488900	Sobic.002G272700			Sobic.002G293300	Sobic.006G242000
Sobic.001G481100	Sobic.002G271700			Sobic.002G286200	Sobic.006G241900
Sobic.001G469600	Sobic.002G265400			Sobic.002G270700	Sobic.006G241350
Sobic.001G465800	Sobic.002G245900			Sobic.002G270200	Sobic.006G239300
Sobic.001G460700	Sobic.002G243200			Sobic.002G262600	Sobic.006G232000
Sobic.001G453200	Sobic.002G236700			Sobic.002G262500	Sobic.006G228833
Sobic.001G451500	Sobic.002G233700			Sobic.002G261900	Sobic.006G228500
Sobic.001G450500	Sobic.002G233300			Sobic.002G254300	Sobic.006G217300
Sobic.001G447400	Sobic.002G231100			Sobic.002G248900	Sobic.006G217300
Sobic.001G446100	Sobic.002G225400			Sobic.002G248400	Sobic.006G215100
Sobic.001G445900	Sobic.002G222300			Sobic.002G245800	Sobic.006G215000
Sobic.001G439900	Sobic.002G220300			Sobic.002G244100	Sobic.006G214200
Sobic.001G439500	Sobic.002G204100			Sobic.002G237900	Sobic.006G213300
Sobic.001G436500	Sobic.002G201400			Sobic.002G230100	Sobic.006G210700
Sobic.001G435700	Sobic.002G198600			Sobic.002G226400	Sobic.006G209850
Sobic.001G433400	Sobic.002G183900			Sobic.002G220500	Sobic.006G207700
Sobic.001G429700	Sobic.002G175400			Sobic.002G214400	Sobic.006G207000
Sobic.001G428000	Sobic.002G162800			Sobic.002G187700	Sobic.006G204900
Sobic.001G425700	Sobic.002G129400			Sobic.002G186400	Sobic.006G200600
Sobic.001G405000	Sobic.002G128000			Sobic.002G176000	Sobic.006G192700
Sobic.001G379100	Sobic.002G119400			Sobic.002G166400	Sobic.006G188500
Sobic.001G377500	Sobic.002G112300			Sobic.002G161800	Sobic.006G185100
Sobic.001G370000	Sobic.002G085100			Sobic.002G138100	Sobic.006G184100
Sobic.001G366700	Sobic.002G077000			Sobic.002G134250	Sobic.006G176600
Sobic.001G359100	Sobic.002G064000			Sobic.002G132000	Sobic.006G174850
Sobic.001G351500	Sobic.002G054300			Sobic.002G130800	Sobic.006G169000
Sobic.001G351400	Sobic.002G033800			Sobic.002G124700	Sobic.006G166400
Sobic.001G343900	Sobic.002G016300			Sobic.002G123200	Sobic.006G163600
Sobic.001G336700	Sobic.002G005600			Sobic.002G121600	Sobic.006G160400
Sobic.001G328500	Sobic.001G521500			Sobic.002G103800	Sobic.006G154800
Sobic.001G317700	Sobic.001G519900			Sobic.002G080100	Sobic.006G153600
Sobic.001G317000	Sobic.001G519800			Sobic.002G073900	Sobic.006G153400
Sobic.001G313100	Sobic.001G517700			Sobic.002G072100	Sobic.006G152500
Sobic.001G309900	Sobic.001G516000			Sobic.002G060800	Sobic.006G149400
Sobic.001G305300	Sobic.001G494200			Sobic.002G048800	Sobic.006G140400
Sobic.001G289100	Sobic.001G491000			Sobic.002G046900	Sobic.006G140000
Sobic.001G282500	Sobic.001G482300			Sobic.002G045300	Sobic.006G138400
Sobic.001G269900	Sobic.001G471300			Sobic.002G043300	Sobic.006G136200
Sobic.001G253600	Sobic.001G470800			Sobic.002G007300	Sobic.006G135800
Sobic.001G252300	Sobic.001G452700			Sobic.002G002600	Sobic.006G133900
Sobic.001G248200	Sobic.001G448700			Sobic.001G530100	Sobic.006G133900
Sobic.001G242800	Sobic.001G445000			Sobic.001G528600	Sobic.006G133100
Sobic.001G201100	Sobic.001G439800			Sobic.001G528400	Sobic.006G131400
Sobic.001G197000	Sobic.001G433000			Sobic.001G528100	Sobic.006G131000
Sobic.001G195000	Sobic.001G429700			Sobic.001G523300	Sobic.006G128900
Sobic.001G177000	Sobic.001G425400			Sobic.001G518100	Sobic.006G127100
Sobic.001G163600	Sobic.001G417200			Sobic.001G517900	Sobic.006G126700
Sobic.001G161200	Sobic.001G411400			Sobic.001G517800	Sobic.006G126500
Sobic.001G155500	Sobic.001G407600			Sobic.001G489600	Sobic.006G125400
Sobic.001G133900	Sobic.001G397600			Sobic.001G487600	Sobic.006G120900
Sobic.001G132000	Sobic.001G393401			Sobic.001G481900	Sobic.006G120800
Sobic.001G131900	Sobic.001G393401			Sobic.001G477600	Sobic.006G120301
Sobic.001G130400	Sobic.001G384500			Sobic.001G477300	Sobic.006G115700
Sobic.001G121700	Sobic.001G381500			Sobic.001G473900	Sobic.006G115600
Sobic.001G107800	Sobic.001G367800			Sobic.001G464900	Sobic.006G115300
Sobic.001G106600	Sobic.001G352200			Sobic.001G459200	Sobic.006G114800
Sobic.001G094300	Sobic.001G335400			Sobic.001G453900	Sobic.006G110300
Sobic.001G093200	Sobic.001G323701			Sobic.001G447800	Sobic.006G107400
Sobic.001G087900	Sobic.001G317600			Sobic.001G442800	Sobic.006G104600
Sobic.001G080100	Sobic.001G312500			Sobic.001G440500	Sobic.006G100332
Sobic.001G065500	Sobic.001G308200			Sobic.001G439900	Sobic.006G100266
Sobic.001G059400	Sobic.001G295700			Sobic.001G439700	Sobic.006G098200
Sobic.001G047900	Sobic.001G260800			Sobic.001G439600	Sobic.006G097100
Sobic.001G047200	Sobic.001G254300			Sobic.001G437100	Sobic.006G096100
Sobic.001G045400	Sobic.001G239500			Sobic.001G434300	Sobic.006G094500
Sobic.001G043500	Sobic.001G219300			Sobic.001G431800	Sobic.006G089400
Sobic.001G038300	Sobic.001G217900			Sobic.001G427300	Sobic.006G087900
Sobic.001G032000	Sobic.001G217700			Sobic.001G426100	Sobic.006G085601
Sobic.001G029200	Sobic.001G210300			Sobic.001G424800	Sobic.006G083800
Sobic.001G021900	Sobic.001G204900			Sobic.001G424600	Sobic.006G080900
Sobic.001G018000	Sobic.001G197300			Sobic.001G422900	Sobic.006G075801
Sobic.001G009800	Sobic.001G177000			Sobic.001G418700	Sobic.006G063600
	Sobic.001G168800			Sobic.001G408800	Sobic.006G062800
	Sobic.001G167900			Sobic.001G391600	Sobic.006G057000
	Sobic.001G147400			Sobic.001G383700	Sobic.006G053200
	Sobic.001G134500			Sobic.001G375100	Sobic.006G053100
	Sobic.001G126200			Sobic.001G374800	Sobic.006G052100
	Sobic.001G124800			Sobic.001G373900	Sobic.006G032200
	Sobic.001G122300			Sobic.001G351200	Sobic.006G027200
	Sobic.001G121900			Sobic.001G350501	Sobic.006G024600
	Sobic.001G118100			Sobic.001G347700	Sobic.006G019300
	Sobic.001G118100			Sobic.001G331500	Sobic.006G018900
	Sobic.001G116500			Sobic.001G322900	Sobic.006G018200
	Sobic.001G116500			Sobic.001G317700	Sobic.006G012400
	Sobic.001G113200			Sobic.001G315500	Sobic.006G012400
	Sobic.001G104800			Sobic.001G297200	Sobic.006G007700
	Sobic.001G102800			Sobic.001G288601	Sobic.006G004400
	Sobic.001G100000			Sobic.001G257400	Sobic.006G002300
	Sobic.001G094300			Sobic.001G252700	Sobic.006G002100
	Sobic.001G082100			Sobic.001G244400	Sobic.006G001100
	Sobic.001G068301			Sobic.001G220400	Sobic.005G229166
	Sobic.001G068301			Sobic.001G212300	Sobic.005G207500
	Sobic.001G066400			Sobic.001G212000	Sobic.005G200300
	Sobic.001G063200			Sobic.001G210000	Sobic.005G196900
	Sobic.001G048200			Sobic.001G204000	Sobic.005G187200
	Sobic.001G032200			Sobic.001G192800	Sobic.005G181000
	Sobic.001G025700			Sobic.001G187200	Sobic.005G178100
	Sobic.001G020100			Sobic.001G186800	Sobic.005G177700
	Sobic.001G010900			Sobic.001G169700	Sobic.005G149700
	Sobic.001G010000			Sobic.001G159600	Sobic.005G143200
	Sobic.001G009200			Sobic.001G157900	Sobic.005G143200
	Sobic.001G005200			Sobic.001G153400	Sobic.005G129400
				Sobic.001G141600	Sobic.005G126600
				Sobic.001G139900	Sobic.005G121800
				Sobic.001G139800	Sobic.005G120800
				Sobic.001G138300	Sobic.005G117600
				Sobic.001G127000	Sobic.005G105000
				Sobic.001G114000	Sobic.005G101400
				Sobic.001G113500	Sobic.005G079900
				Sobic.001G098700	Sobic.005G064800
				Sobic.001G092600	Sobic.005G061000
				Sobic.001G092000	Sobic.005G059100
				Sobic.001G090600	Sobic.005G058900
				Sobic.001G088100	Sobic.005G039100
				Sobic.001G083500	Sobic.005G024800
				Sobic.001G078800	Sobic.005G024700
				Sobic.001G078400	Sobic.005G020300
				Sobic.001G077000	Sobic.005G015700
				Sobic.001G070000	Sobic.005G015450
				Sobic.001G063400	Sobic.005G014300
				Sobic.001G059150	Sobic.005G001000
				Sobic.001G057700	Sobic.004G353800
				Sobic.001G049400	Sobic.004G352900
				Sobic.001G040800	Sobic.004G350300
				Sobic.001G034700	Sobic.004G348200
					Sobic.004G345800
					Sobic.004G344901
					Sobic.004G344400
					Sobic.004G341200
					Sobic.004G337900
					Sobic.004G337300
					Sobic.004G336700
					Sobic.004G336600
					Sobic.004G335000
					Sobic.004G334400
					Sobic.004G331300
					Sobic.004G331100
					Sobic.004G327100
					Sobic.004G325900
					Sobic.004G321800
					Sobic.004G321300
					Sobic.004G320700
					Sobic.004G317100
					Sobic.004G308100
					Sobic.004G305600
					Sobic.004G301400
					Sobic.004G301400
					Sobic.004G300600
					Sobic.004G299300
					Sobic.004G296700
					Sobic.004G284100
					Sobic.004G282200
					Sobic.004G274400
					Sobic.004G272800
					Sobic.004G271000
					Sobic.004G269100
					Sobic.004G267500
					Sobic.004G265500
					Sobic.004G263400
					Sobic.004G261100
					Sobic.004G259000
					Sobic.004G258400
					Sobic.004G257200
					Sobic.004G256800
					Sobic.004G255600
					Sobic.004G252800
					Sobic.004G252400
					Sobic.004G247200
					Sobic.004G247000
					Sobic.004G246200
					Sobic.004G246100
					Sobic.004G246000
					Sobic.004G245000
					Sobic.004G244100
					Sobic.004G243000
					Sobic.004G242500
					Sobic.004G237400
					Sobic.004G237000
					Sobic.004G234900
					Sobic.004G232400
					Sobic.004G231300
					Sobic.004G230900
					Sobic.004G229700
					Sobic.004G228800
					Sobic.004G228400
					Sobic.004G228000
					Sobic.004G227600
					Sobic.004G227300
					Sobic.004G226600
					Sobic.004G222800
					Sobic.004G218300
					Sobic.004G216600
					Sobic.004G213000
					Sobic.004G212300
					Sobic.004G211900
					Sobic.004G210900
					Sobic.004G207900
					Sobic.004G205800
					Sobic.004G203600
					Sobic.004G203100
					Sobic.004G200200
					Sobic.004G191700
					Sobic.004G189900
					Sobic.004G188800
					Sobic.004G188600
					Sobic.004G188100
					Sobic.004G185900
					Sobic.004G177300
					Sobic.004G174100
					Sobic.004G172500
					Sobic.004G168300
					Sobic.004G167400
					Sobic.004G163100
					Sobic.004G162400
					Sobic.004G160200
					Sobic.004G158901
					Sobic.004G146600
					Sobic.004G143700
					Sobic.004G136300
					Sobic.004G131040
					Sobic.004G124200
					Sobic.004G124200
					Sobic.004G106900
					Sobic.004G102400
					Sobic.004G101900
					Sobic.004G101400
					Sobic.004G096900
					Sobic.004G093500
					Sobic.004G088400
					Sobic.004G087500
					Sobic.004G086000
					Sobic.004G082600
					Sobic.004G079200
					Sobic.004G079100
					Sobic.004G075900
					Sobic.004G074200
					Sobic.004G073300
					Sobic.004G073100
					Sobic.004G068200
					Sobic.004G067200
					Sobic.004G065000
					Sobic.004G063750
					Sobic.004G063600
					Sobic.004G062000
					Sobic.004G060900
					Sobic.004G058500
					Sobic.004G056400
					Sobic.004G054300
					Sobic.004G054100
					Sobic.004G052000
					Sobic.004G050100
					Sobic.004G049900
					Sobic.004G049100
					Sobic.004G042900
					Sobic.004G042100
					Sobic.004G041100
					Sobic.004G040500
					Sobic.004G036500
					Sobic.004G034900
					Sobic.004G034900
					Sobic.004G034600
					Sobic.004G032800
					Sobic.004G024200
					Sobic.004G023000
					Sobic.004G018800
					Sobic.004G016900
					Sobic.004G013200
					Sobic.004G006200
					Sobic.004G004400
					Sobic.004G002400
					Sobic.004G002100
					Sobic.004G000100
					Sobic.003G444300
					Sobic.003G442900
					Sobic.003G441900
					Sobic.003G440300
					Sobic.003G438600
					Sobic.003G434900
					Sobic.003G433100
					Sobic.003G430900
					Sobic.003G430100
					Sobic.003G429000
					Sobic.003G429000
					Sobic.003G422500
					Sobic.003G422400
					Sobic.003G421500
					Sobic.003G418700
					Sobic.003G411900
					Sobic.003G411900
					Sobic.003G410700
					Sobic.003G410100
					Sobic.003G409800
					Sobic.003G407300
					Sobic.003G407100
					Sobic.003G406600
					Sobic.003G405700
					Sobic.003G405700
					Sobic.003G404600
					Sobic.003G403500
					Sobic.003G402900
					Sobic.003G401100
					Sobic.003G401000
					Sobic.003G398100
					Sobic.003G396000
					Sobic.003G395100
					Sobic.003G389200
					Sobic.003G380000
					Sobic.003G379700
					Sobic.003G374600
					Sobic.003G373800
					Sobic.003G373000
					Sobic.003G373000
					Sobic.003G368300
					Sobic.003G368000
					Sobic.003G367451
					Sobic.003G367451
					Sobic.003G362000
					Sobic.003G361700
					Sobic.003G360400
					Sobic.003G360400
					Sobic.003G359500
					Sobic.003G358100
					Sobic.003G354400
					Sobic.003G354100
					Sobic.003G352200
					Sobic.003G349800
					Sobic.003G346100
					Sobic.003G344200
					Sobic.003G343400
					Sobic.003G342900
					Sobic.003G340600
					Sobic.003G340300
					Sobic.003G337400
					Sobic.003G334700
					Sobic.003G330900
					Sobic.003G329500
					Sobic.003G325400
					Sobic.003G324600
					Sobic.003G324400
					Sobic.003G324000
					Sobic.003G323500
					Sobic.003G322000
					Sobic.003G320700
					Sobic.003G317500
					Sobic.003G316200
					Sobic.003G314300
					Sobic.003G312200
					Sobic.003G308800
					Sobic.003G304200
					Sobic.003G304100
					Sobic.003G303900
					Sobic.003G303800
					Sobic.003G303300
					Sobic.003G297900
					Sobic.003G297600
					Sobic.003G296700
					Sobic.003G296000
					Sobic.003G292866
					Sobic.003G283800
					Sobic.003G283500
					Sobic.003G283000
					Sobic.003G278500
					Sobic.003G277400
					Sobic.003G274200
					Sobic.003G273700
					Sobic.003G265100
					Sobic.003G263001
					Sobic.003G262600
					Sobic.003G262200
					Sobic.003G261800
					Sobic.003G259100
					Sobic.003G258000
					Sobic.003G257700
					Sobic.003G241500
					Sobic.003G241000
					Sobic.003G237300
					Sobic.003G235300
					Sobic.003G235000
					Sobic.003G233400
					Sobic.003G228000
					Sobic.003G227100
					Sobic.003G225300
					Sobic.003G223800
					Sobic.003G222800
					Sobic.003G214600
					Sobic.003G214400
					Sobic.003G214400
					Sobic.003G201100
					Sobic.003G200200
					Sobic.003G200200
					Sobic.003G199500
					Sobic.003G194200
					Sobic.003G190400
					Sobic.003G189200
					Sobic.003G186400
					Sobic.003G181800
					Sobic.003G158700
					Sobic.003G157300
					Sobic.003G155100
					Sobic.003G154200
					Sobic.003G149500
					Sobic.003G148800
					Sobic.003G146000
					Sobic.003G139900
					Sobic.003G139300
					Sobic.003G136500
					Sobic.003G134900
					Sobic.003G126500
					Sobic.003G126100
					Sobic.003G125500
					Sobic.003G117600
					Sobic.003G116900
					Sobic.003G115900
					Sobic.003G111100
					Sobic.003G108700
					Sobic.003G108700
					Sobic.003G105101
					Sobic.003G105101
					Sobic.003G104200
					Sobic.003G101400
					Sobic.003G100800
					Sobic.003G098000
					Sobic.003G096000
					Sobic.003G095800
					Sobic.003G095400
					Sobic.003G092700
					Sobic.003G092700
					Sobic.003G087600
					Sobic.003G084000
					Sobic.003G076900
					Sobic.003G072200
					Sobic.003G070700
					Sobic.003G064700
					Sobic.003G062500
					Sobic.003G061900
					Sobic.003G058100
					Sobic.003G053800
					Sobic.003G053700
					Sobic.003G052400
					Sobic.003G049800
					Sobic.003G043800
					Sobic.003G043600
					Sobic.003G041400
					Sobic.003G039700
					Sobic.003G037400
					Sobic.003G036500
					Sobic.003G035500
					Sobic.003G029700
					Sobic.003G022500
					Sobic.003G019200
					Sobic.003G010600
					Sobic.003G009100
					Sobic.003G005800
					Sobic.003G005600
					Sobic.003G000600
					Sobic.002G428200
					Sobic.002G424600
					Sobic.002G420800
					Sobic.002G414500
					Sobic.002G413000
					Sobic.002G411600
					Sobic.002G411600
					Sobic.002G409800
					Sobic.002G407200
					Sobic.002G405000
					Sobic.002G404700
					Sobic.002G401600
					Sobic.002G400800
					Sobic.002G400400
					Sobic.002G400000
					Sobic.002G396100
					Sobic.002G395600
					Sobic.002G395300
					Sobic.002G389100
					Sobic.002G382600
					Sobic.002G381300
					Sobic.002G376100
					Sobic.002G375200
					Sobic.002G370500
					Sobic.002G364000
					Sobic.002G353700
					Sobic.002G353400
					Sobic.002G352800
					Sobic.002G347700
					Sobic.002G339500
					Sobic.002G338100
					Sobic.002G333500
					Sobic.002G333300
					Sobic.002G324000
					Sobic.002G320900
					Sobic.002G316600
					Sobic.002G315200
					Sobic.002G315200
					Sobic.002G312700
					Sobic.002G308200
					Sobic.002G304000
					Sobic.002G303000
					Sobic.002G301000
					Sobic.002G299600
					Sobic.002G294700
					Sobic.002G288000
					Sobic.002G286100
					Sobic.002G284200
					Sobic.002G276100
					Sobic.002G275700
					Sobic.002G274700
					Sobic.002G270500
					Sobic.002G267800
					Sobic.002G260800
					Sobic.002G260400
					Sobic.002G260000
					Sobic.002G257400
					Sobic.002G256300
					Sobic.002G256100
					Sobic.002G252500
					Sobic.002G250550
					Sobic.002G250400
					Sobic.002G249000
					Sobic.002G245300
					Sobic.002G242500
					Sobic.002G241400
					Sobic.002G239300
					Sobic.002G236200
					Sobic.002G233600
					Sobic.002G232800
					Sobic.002G231600
					Sobic.002G230100
					Sobic.002G229300
					Sobic.002G225300
					Sobic.002G225300
					Sobic.002G224100
					Sobic.002G217100
					Sobic.002G215200
					Sobic.002G215100
					Sobic.002G202400
					Sobic.002G196200
					Sobic.002G194400
					Sobic.002G193900
					Sobic.002G193100
					Sobic.002G190500
					Sobic.002G189400
					Sobic.002G188800
					Sobic.002G188500
					Sobic.002G187700
					Sobic.002G187400
					Sobic.002G181300
					Sobic.002G179500
					Sobic.002G170100
					Sobic.002G169900
					Sobic.002G164200
					Sobic.002G160600
					Sobic.002G156000
					Sobic.002G155400
					Sobic.002G148700
					Sobic.002G144800
					Sobic.002G143200
					Sobic.002G140700
					Sobic.002G140600
					Sobic.002G136100
					Sobic.002G135000
					Sobic.002G134400
					Sobic.002G133100
					Sobic.002G132300
					Sobic.002G131200
					Sobic.002G125900
					Sobic.002G116800
					Sobic.002G090800
					Sobic.002G082900
					Sobic.002G068900
					Sobic.002G062500
					Sobic.002G058500
					Sobic.002G053000
					Sobic.002G053000
					Sobic.002G046800
					Sobic.002G045400
					Sobic.002G038733
					Sobic.002G034700
					Sobic.002G029300
					Sobic.002G017400
					Sobic.002G011700
					Sobic.002G008900
					Sobic.001G540400
					Sobic.001G540100
					Sobic.001G537500
					Sobic.001G535800
					Sobic.001G534700
					Sobic.001G533400
					Sobic.001G533400
					Sobic.001G532200
					Sobic.001G530700
					Sobic.001G529700
					Sobic.001G524000
					Sobic.001G522300
					Sobic.001G520400
					Sobic.001G512000
					Sobic.001G511300
					Sobic.001G510700
					Sobic.001G508100
					Sobic.001G507300
					Sobic.001G505300
					Sobic.001G504900
					Sobic.001G504200
					Sobic.001G503300
					Sobic.001G500900
					Sobic.001G499000
					Sobic.001G497000
					Sobic.001G493900
					Sobic.001G491900
					Sobic.001G489600
					Sobic.001G488500
					Sobic.001G478800
					Sobic.001G475800
					Sobic.001G474600
					Sobic.001G472200
					Sobic.001G471200
					Sobic.001G469100
					Sobic.001G468400
					Sobic.001G467500
					Sobic.001G464500
					Sobic.001G463200
					Sobic.001G463000
					Sobic.001G460800
					Sobic.001G454500
					Sobic.001G453100
					Sobic.001G452900
					Sobic.001G452100
					Sobic.001G451400
					Sobic.001G451400
					Sobic.001G451000
					Sobic.001G451000
					Sobic.001G449700
					Sobic.001G449000
					Sobic.001G447600
					Sobic.001G445100
					Sobic.001G444600
					Sobic.001G443900
					Sobic.001G442000
					Sobic.001G441600
					Sobic.001G440600
					Sobic.001G438100
					Sobic.001G437000
					Sobic.001G432800
					Sobic.001G432200
					Sobic.001G431500
					Sobic.001G430700
					Sobic.001G429000
					Sobic.001G427900
					Sobic.001G426600
					Sobic.001G425300
					Sobic.001G424700
					Sobic.001G421900
					Sobic.001G421700
					Sobic.001G421500
					Sobic.001G418700
					Sobic.001G415000
					Sobic.001G414900
					Sobic.001G414500
					Sobic.001G411900
					Sobic.001G409300
					Sobic.001G409200
					Sobic.001G405300
					Sobic.001G401700
					Sobic.001G399100
					Sobic.001G397800
					Sobic.001G397700
					Sobic.001G396100
					Sobic.001G392400
					Sobic.001G391500
					Sobic.001G391500
					Sobic.001G390800
					Sobic.001G387600
					Sobic.001G386700
					Sobic.001G385800
					Sobic.001G382600
					Sobic.001G373100
					Sobic.001G363300
					Sobic.001G357900
					Sobic.001G348100
					Sobic.001G347700
					Sobic.001G347600
					Sobic.001G334600
					Sobic.001G333900
					Sobic.001G331900
					Sobic.001G328200
					Sobic.001G326100
					Sobic.001G325200
					Sobic.001G313700
					Sobic.001G309500
					Sobic.001G305500
					Sobic.001G304500
					Sobic.001G303200
					Sobic.001G295000
					Sobic.001G289600
					Sobic.001G289400
					Sobic.001G288100
					Sobic.001G287500
					Sobic.001G281700
					Sobic.001G281600
					Sobic.001G281400
					Sobic.001G281100
					Sobic.001G273700
					Sobic.001G264500
					Sobic.001G254200
					Sobic.001G253900
					Sobic.001G253300
					Sobic.001G252800
					Sobic.001G251200
					Sobic.001G242000
					Sobic.001G241100
					Sobic.001G239400
					Sobic.001G236300
					Sobic.001G233532
					Sobic.001G230900
					Sobic.001G225800
					Sobic.001G217400
					Sobic.001G214200
					Sobic.001G213832
					Sobic.001G213400
					Sobic.001G213000
					Sobic.001G206900
					Sobic.001G200800
					Sobic.001G196600
					Sobic.001G194900
					Sobic.001G192900
					Sobic.001G192100
					Sobic.001G180900
					Sobic.001G178300
					Sobic.001G175000
					Sobic.001G173700
					Sobic.001G169100
					Sobic.001G168500
					Sobic.001G155300
					Sobic.001G154900
					Sobic.001G147200
					Sobic.001G145900
					Sobic.001G143600
					Sobic.001G131200
					Sobic.001G130000
					Sobic.001G127400
					Sobic.001G125700
					Sobic.001G119800
					Sobic.001G119000
					Sobic.001G118300
					Sobic.001G111600
					Sobic.001G111366
					Sobic.001G111150
					Sobic.001G110900
					Sobic.001G108400
					Sobic.001G105700
					Sobic.001G097500
					Sobic.001G089500
					Sobic.001G088500
					Sobic.001G087700
					Sobic.001G087400
					Sobic.001G086600
					Sobic.001G085300
					Sobic.001G085100
					Sobic.001G080800
					Sobic.001G080700
					Sobic.001G079700
					Sobic.001G079500
					Sobic.001G077500
					Sobic.001G074100
					Sobic.001G071000
					Sobic.001G067500
					Sobic.001G061200
					Sobic.001G058700
					Sobic.001G056800
					Sobic.001G056700
					Sobic.001G056200
					Sobic.001G051700
					Sobic.001G050900
					Sobic.001G050200
					Sobic.001G045300
					Sobic.001G043100
					Sobic.001G041100
					Sobic.001G039700
					Sobic.001G035500
					Sobic.001G034500
					Sobic.001G034300
					Sobic.001G033500
					Sobic.001G033200
					Sobic.001G028400
					Sobic.001G026200
					Sobic.001G026000
					Sobic.001G025101
					Sobic.001G023200
					Sobic.001G023100
					Sobic.001G019400
					Sobic.001G013000
					Sobic.001G012100
					Sobic.001G010200
					Sobic.001G005600
					Sobic.001G003000

## Sheet: Sheet8
TableS3. The gene sets overlapped between SbEIL-containing co-expression modules of Rio/BTx406/R9188 and those potentially regulated by ethylene (C2,C3, C9, C10, C12, and C18), yielding the overlapped gene sets namely BTx406M2-eth, RioM1-eth and R9188M9-eth
BTx406M2-eth	RioM1-eth	R9188M9-eth
Sobic.003G037400	Sobic.001G177000	Sobic.003G070700
Sobic.004G049100	Sobic.001G351400	Sobic.004G321300
Sobic.001G418700	Sobic.001G447400	Sobic.002G155400
Sobic.002G187700	Sobic.007G216300	Sobic.006G140000
Sobic.005G061000	Sobic.002G350400	Sobic.006G052100
Sobic.006G126500	Sobic.001G405000	Sobic.007G078100
Sobic.005G086300	Sobic.004G042600	Sobic.010G207600
Sobic.009G180200	Sobic.003G153400	Sobic.001G421500
Sobic.002G055700	Sobic.007G057000	Sobic.006G239300
Sobic.001G116400	Sobic.001G496200	Sobic.003G409800
Sobic.002G247500	Sobic.003G015000	Sobic.001G239400
Sobic.003G333400	Sobic.008G181000	Sobic.002G353700
Sobic.004G071200	Sobic.002G396800	Sobic.004G228400
Sobic.001G450700	Sobic.001G351500	Sobic.001G449700
Sobic.003G360000	Sobic.009G205800	Sobic.008G010800
Sobic.001G078900	Sobic.001G488900	Sobic.001G463200
Sobic.001G065800	Sobic.009G200200	Sobic.003G396000
Sobic.010G005000	Sobic.004G159400	Sobic.006G127100
Sobic.001G486100	Sobic.001G038300	Sobic.002G250400
Sobic.009G159700	Sobic.010G178500	Sobic.003G374600
Sobic.003G334600	Sobic.001G093200	Sobic.002G188500
Sobic.003G290300	Sobic.001G133900
Sobic.002G429700	Sobic.010G134000
Sobic.007G126100	Sobic.001G121700
Sobic.010G169000	Sobic.009G123500
Sobic.004G354400	Sobic.004G065600
Sobic.006G269000	Sobic.006G266300
Sobic.002G401900	Sobic.006G215400
Sobic.010G255300	Sobic.004G281700
Sobic.001G431800	Sobic.008G156900
Sobic.010G147100	Sobic.007G133000
Sobic.010G203200	Sobic.003G285900
Sobic.003G238700	Sobic.009G172600
Sobic.002G262500	Sobic.008G039900
Sobic.006G246900	Sobic.010G044500
Sobic.002G387200	Sobic.003G107100
Sobic.003G160200	Sobic.003G288200
Sobic.002G388400	Sobic.010G057000
Sobic.002G424000	Sobic.002G317700
Sobic.006G205100	Sobic.001G336700
Sobic.010G102800	Sobic.009G130700
Sobic.006G082600	Sobic.003G287400
Sobic.006G222600	Sobic.005G172900
Sobic.003G061300	Sobic.007G136900
Sobic.002G226400	Sobic.005G087000
Sobic.006G209500	Sobic.003G386200
Sobic.001G169700	Sobic.006G055000
Sobic.003G391200	Sobic.001G482300
Sobic.002G248900	Sobic.002G033800
Sobic.004G268200	Sobic.010G218500
Sobic.002G305000	Sobic.003G403900
Sobic.001G375100	Sobic.003G356500
Sobic.001G092000	Sobic.010G002500
Sobic.004G333700	Sobic.001G439800
Sobic.009G236100	Sobic.004G088000
Sobic.002G293300	Sobic.008G094400
Sobic.004G302800	Sobic.010G030200
Sobic.010G253300	Sobic.002G352100
Sobic.007G220200	Sobic.002G416700
Sobic.010G266200	Sobic.004G026300
Sobic.006G188900	Sobic.009G221900
Sobic.003G333900	Sobic.009G227000
Sobic.003G413500	Sobic.006G177600
Sobic.005G045000	Sobic.003G391300
Sobic.003G258400	Sobic.004G056900
Sobic.006G087700	Sobic.006G211000
Sobic.001G473900	Sobic.008G110200
Sobic.004G228900	Sobic.006G073500
Sobic.008G124500	Sobic.006G220800
Sobic.001G481900	Sobic.007G152000
Sobic.002G121600	Sobic.002G393400
Sobic.002G060800	Sobic.004G193400
Sobic.010G220000	Sobic.003G299700
Sobic.004G083600	Sobic.003G132100
Sobic.001G517800	Sobic.002G271700
Sobic.005G012200	Sobic.008G053200
Sobic.002G220500	Sobic.010G189300
Sobic.003G301900	Sobic.010G100700
Sobic.006G025300	Sobic.004G249800
Sobic.002G132000	Sobic.009G234600
Sobic.003G209600	Sobic.010G205000
Sobic.008G097100	Sobic.007G023300
Sobic.002G080100	Sobic.001G516000
Sobic.004G154400	Sobic.005G120800
Sobic.002G072100	Sobic.009G070600
Sobic.001G385800	Sobic.006G182800
Sobic.003G368000	Sobic.001G384500
Sobic.001G050900	Sobic.004G116400
Sobic.010G116400	Sobic.005G024800
Sobic.001G469100	Sobic.009G111000
Sobic.009G219900	Sobic.001G412700
Sobic.006G107400	Sobic.005G038900
Sobic.001G347600	Sobic.008G008400
Sobic.001G524000	Sobic.002G055700
Sobic.010G227800	Sobic.001G119100
Sobic.004G062000	Sobic.001G486100
Sobic.003G228000	Sobic.003G290300
Sobic.001G491900	Sobic.009G172500
Sobic.004G242500	Sobic.009G066100
Sobic.001G508100	Sobic.009G215400
Sobic.002G303000	Sobic.001G112200
Sobic.007G086900	Sobic.004G287000
Sobic.009G207600	Sobic.002G390900
Sobic.010G112000	Sobic.009G222000
Sobic.006G115300	Sobic.008G082400
Sobic.006G257900	Sobic.010G165500
Sobic.001G087700	Sobic.008G034300
Sobic.001G409300	Sobic.008G030600
Sobic.003G098000	Sobic.007G143100
Sobic.009G041700	Sobic.001G311200
Sobic.004G232400	Sobic.009G224500
Sobic.001G467500	Sobic.003G356000
Sobic.004G216600	Sobic.001G226600
Sobic.002G058500	Sobic.004G309600
Sobic.003G317500	Sobic.007G147800
Sobic.008G160700	Sobic.001G396900
Sobic.010G019100	Sobic.001G104900
Sobic.001G180900	Sobic.004G004800
Sobic.002G304000	Sobic.003G350700
Sobic.004G167400	Sobic.003G284300
Sobic.001G288100	Sobic.004G250700
Sobic.003G343400	Sobic.002G417800
Sobic.003G117600	Sobic.010G092900
Sobic.004G317100	Sobic.008G131200
Sobic.007G020600	Sobic.004G300300
Sobic.003G324000	Sobic.004G222000
Sobic.010G210200	Sobic.006G018400
Sobic.009G099500	Sobic.010G126100
Sobic.003G403500	Sobic.005G061200
Sobic.010G140500	Sobic.001G422100
Sobic.006G192700	Sobic.008G063500
Sobic.007G061100	Sobic.001G351600
Sobic.004G211900	Sobic.002G226700
Sobic.003G039700	Sobic.001G386200
Sobic.009G145900	Sobic.004G236300
Sobic.006G261300	Sobic.009G201500
Sobic.003G434900	Sobic.007G094900
Sobic.003G005800	Sobic.003G039400
Sobic.001G445100	Sobic.009G116700
Sobic.009G030600	Sobic.002G252200
Sobic.009G027000	Sobic.002G055900
Sobic.004G002400	Sobic.001G113800
Sobic.005G129400	Sobic.003G260300
Sobic.004G050100	Sobic.007G139600
Sobic.004G327100	Sobic.004G321000
Sobic.001G504900	Sobic.005G050200
Sobic.005G105000	Sobic.006G133600
Sobic.002G249000
Sobic.004G261100
Sobic.009G213800
Sobic.009G126400
Sobic.010G021100
Sobic.005G064800
Sobic.003G297600
Sobic.010G255500
Sobic.001G387600
Sobic.001G050200
Sobic.009G136100
Sobic.002G125900
Sobic.006G120900
Sobic.006G133900
Sobic.010G107100
Sobic.003G005600
Sobic.010G001600
Sobic.002G242500
Sobic.008G021800
Sobic.003G358100
Sobic.008G115000
Sobic.003G062500
Sobic.010G227300
Sobic.009G154600
Sobic.004G004400
Sobic.003G407300
Sobic.001G443900
Sobic.003G433100
Sobic.002G352800
Sobic.005G024700
Sobic.003G344200
Sobic.004G065000
Sobic.003G354400
Sobic.007G226300
Sobic.002G225300
Sobic.004G006200
Sobic.001G304500
Sobic.002G193100
Sobic.003G223800
Sobic.002G236200
Sobic.001G440600
Sobic.001G441600
Sobic.006G154800
Sobic.009G226600
Sobic.006G138400
Sobic.001G003000
Sobic.003G278500
Sobic.004G299300
Sobic.003G241500
Sobic.010G250900
Sobic.002G188500
Sobic.007G075400
Sobic.001G147200
Sobic.003G398100
Sobic.008G161700
Sobic.003G361700
Sobic.002G116800
Sobic.001G510700
Sobic.003G430900
Sobic.001G511300
Sobic.009G034600
Sobic.002G140600
Sobic.007G217000
Sobic.010G078100
Sobic.003G411900
Sobic.004G200200
Sobic.004G188600
Sobic.002G381300
Sobic.008G094700
Sobic.001G503300
Sobic.006G128900
Sobic.010G052800
